# Supplementary material for: Investigating and evaluating potential antigen binding sites for monoclonal anti-HER2 antibodies: The LightDock approach
Source: Comput Struct Biotechnol J. 2025 Jun 3;27:2515–25. doi: 10.1016/j.csbj.2025.06.001 (PMC12182776; doi:10.1016/j.csbj.2025.06.001)
Supplement: Supplementary file 1 — Supplementary material [file mmc1.xlsx]

## Sheet: 1
Supplementary Table 1.			The list of HER2 protein residues (column RES) in a distance of ≤ 2.5 Å from either chain of an antibody as resulted from the molecular docking procedure.
			The partner combination for docking was shown in the first row, while the second contains model number in decreasing order according to the LightDock score (1 - best).
			The number of how many times a given residue participated in creating an interface (X sign on the intersection with a model/combination) was shown in the N column, with residues of frequency ≥ 5 shown in bold.
	Combination	70.27.58 7MN5					70.27.58 8Q6J					70.27.58 AlphaFold model					70.21.73.67 7MN5					70.21.73.67 8Q6J					70.21.73.67 AlphaFold model
N	RES/model	1	2	3	4	5	1	2	3	4	5	1	2	3	4	5	1	2	3	4	5	1	2	3	4	5	1	2	3	4	5
1	1 THR																								x
1	2 GLN																	x
1	3 VAL																	x
1	8 ASP										x
2	9 MET															x						x
3	10 LYS										x											x	x
3	11 LEU															x						x	x
4	12 ARG										x					x						x	x
3	13 LEU															x						x	x
2	14 PRO															x						x
2	15 ALA										x											x
1	16 SER										x
2	17 PRO															x						x
2	18 GLU					x	x
1	19 THR					x
1	20 HIS															x
1	21 LEU					x
5	22 ASP			x		x	x	x																	x
5	25 ARG			x		x	x	x																	x
5	26 HIS			x		x	x	x																	x
6	29 GLN			x		x	x	x										x							x
2	30 GLY			x		x
1	31 CYS			x
2	32 GLN			x														x
4	35 GLN											x		x	x																x
3	36 GLY													x			x														x
1	37 ASN																											x
3	42 TYR															x						x	x
1	45 THR					x
4	46 ASN			x			x	x								x
3	48 SER			x		x	x
1	50 SER							x
2	51 PHE			x		x
3	53 GLN					x	x	x
4	54 ASP			x		x		x										x
1	57 GLU																							x
5	59 GLN											x		x			x							x					x
2	60 GLY																											x			x
1	65 ALA																						x
3	66 HIS															x						x	x
1	68 GLN															x
1	76 ARG																	x
1	78 ARG																	x
7	81 ARG											x		x	x						x			x			x		x
2	82 GLY														x																x
10	83 THR											x		x	x		x				x			x			x	x	x		x
7	84 GLN											x					x							x			x	x	x		x
6	85 LEU													x	x		x				x							x			x
2	86 PHE										x												x
5	87 GLU										x						x				x	x	x
7	88 ASP										x			x	x		x				x	x									x
5	89 ASN										x				x		x				x	x
1	90 TYR																					x
1	95 LEU																						x
1	96 ASP																					x
1	99 ASP															x
3	100 PRO										x					x						x
1	101 LEU															x
2	102 ASN										x											x
1	104 THR															x
1	105 THR															x
1	106 PRO															x
1	107 VAL															x
1	108 THR															x
8	127 LEU											x		x	x					x	x			x			x				x
11	128 LYS											x		x	x		x			x	x			x			x	x	x		x
2	129 GLY																x				x
1	134 GLN																					x
2	135 ARG																					x	x
4	152 HIS													x	x					x											x
3	153 LYS																x			x	x
10	154 ASN											x		x			x			x	x			x			x	x	x		x
6	155 ASN														x		x			x	x							x			x
10	156 GLN											x		x	x		x				x			x			x	x	x		x
5	157 LEU													x	x		x											x			x
1	159 LEU																					x
1	161 LEU																					x
3	201 GLY																x			x	x
2	202 CYS																			x	x
1	213 CYS																				x
2	215 HIS																			x	x
3	216 GLU																x			x	x
3	217 GLN																			x	x							x
1	225 PRO																			x
1	226 LYS																			x
1	227 HIS																			x
1	228 SER																	x
1	230 CYS																	x
1	233 CYS																	x
4	234 LEU											x								x				x							x
10	235 HIS											x		x			x			x	x			x			x	x	x		x
9	236 PHE											x		x	x		x			x	x						x	x	x
1	237 ASN																	x
1	238 HIS																	x
1	239 SER																	x
1	240 GLY																	x
1	241 ILE																	x
1	242 CYS																	x
9	244 LEU											x		x	x		x			x	x						x	x	x
10	245 HIS											x		x	x		x			x	x			x			x	x	x
2	246 CYS																			x				x
1	247 PRO																			x
4	248 ALA													x			x			x	x
1	249 LEU																											x
3	250 VAL											x		x																	x
2	251 THR																			x	x
4	252 TYR													x	x					x				x
3	254 THR																			x	x			x
1	255 ASP																							x
1	256 THR																							x
1	257 PHE																							x
1	260 MET																			x
1	264 GLU																	x
1	266 ARG																	x
10	268 THR											x		x	x					x	x			x			x	x	x		x
6	269 PHE											x			x						x						x	x			x
10	270 GLY											x		x	x		x				x			x			x	x	x		x
2	271 ALA																x							x
1	272 SER																	x
1	273 CYS																	x
1	274 VAL																	x
1	275 THR																		x
1	276 ALA																		x
1	277 CYS								x
2	278 PRO																		x						x
3	279 TYR																	x	x						x
1	280 ASN																	x
3	281 TYR																										x	x	x
1	282 LEU																											x
5	284 THR													x													x	x	x		x
4	285 ASP											x								x								x			x
11	286 VAL											x		x	x		x			x	x			x			x	x	x		x
4	287 GLY																										x	x	x		x
11	288 SER											x		x	x		x			x	x			x			x	x	x		x
9	289 CYS											x			x		x				x			x			x	x	x		x
9	290 THR													x	x		x				x			x			x	x	x		x
9	291 LEU											x		x	x		x				x						x	x	x		x
8	292 VAL													x	x		x				x						x	x	x		x
4	293 CYS													x	x													x			x
10	294 PRO													x	x		x			x	x			x			x	x	x		x
9	295 LEU											x		x	x		x				x			x			x	x	x
10	296 HIS											x		x			x			x	x			x			x	x	x		x
3	297 ASN																							x				x	x
2	298 GLN								x	x
2	300 VAL									x									x
4	301 THR								x	x			x						x
2	302 ALA												x						x
3	303 GLU								x	x			x
2	304 ASP								x	x
2	305 GLY								x				x
4	306 THR								x									x	x						x
4	307 GLN								x	x								x	x
1	309 CYS																														x
8	311 LYS											x		x	x					x							x	x	x		x
3	314 LYS								x				x																	x
2	315 PRO											x																x
2	316 CYS								x			x
4	317 ALA								x	x		x	x
3	318 ARG				x							x																		x
3	319 VAL								x	x		x
1	321 TYR																											x
2	324 GLY													x	x
5	325 MET													x	x		x											x	x
4	326 GLU											x		x	x													x
1	327 HIS																											x
10	329 ARG											x		x	x		x				x			x			x	x	x		x
5	330 GLU										x						x					x	x				x
2	331 VAL																					x	x
4	332 ARG										x					x						x	x
1	333 ALA																						x
1	337 ALA																													x
1	340 GLN																													x
1	341 GLU																													x
4	343 ALA				x								x													x				x
4	344 GLY				x								x													x				x
2	345 CYS				x																					x
7	346 LYS				x				x	x			x						x							x				x
1	347 LYS									x
2	349 PHE								x	x
2	355 LEU										x												x
4	356 PRO										x					x						x	x
3	357 GLU										x											x	x
1	358 SER																						x
2	359 PHE										x												x
3	360 ASP										x											x	x
1	361 GLY										x
2	362 ASP										x												x
2	363 PRO										x												x
2	364 ALA										x												x
2	365 SER										x												x
1	369 PRO										x
1	371 GLN																									x
2	372 PRO	x	x
4	373 GLU	x	x																							x				x
2	374 GLN																									x				x
1	375 LEU																									x
4	376 GLN	x	x																							x				x
2	377 VAL																									x				x
1	378 PHE																									x
5	379 GLU	x	x		x																					x				x
6	380 THR	x	x		x					x																x				x
1	381 LEU																									x
4	382 GLU				x				x	x																				x
1	383 GLU									x
3	389 TYR										x					x							x
3	391 SER										x					x							x
3	396 SER	x	x																							x
3	397 LEU	x	x																							x
3	398 PRO	x	x																							x
2	399 ASP	x	x
3	401 SER	x	x																							x
4	402 VAL	x	x																							x				x
4	404 GLN	x	x																							x				x
4	405 ASN	x	x																							x				x
3	407 GLN								x	x									x
1	408 VAL									x
3	410 ARG								x									x	x
1	412 ARG																	x
1	413 ILE																											x
2	415 HIS										x					x
1	416 ASN															x
2	424 GLN																					x	x
3	425 GLY										x					x							x
1	426 LEU															x
1	427 GLY															x
1	429 SER																									x
3	430 TRP	x	x																							x
4	434 ARG	x	x																							x				x
5	437 ARG								x	x			x						x						x
1	438 GLU																		x
2	447 HIS										x											x
3	448 HIS										x					x							x
2	450 THR															x							x
1	451 HIS															x
1	454 PHE						x
1	455 VAL						x
4	456 HIS			x		x	x	x
3	457 THR			x			x	x
1	458 VAL			x
2	459 PRO			x				x
3	460 TRP			x			x	x
5	461 ASP			x			x	x										x							x
4	462 GLN						x											x	x						x
1	463 LEU																		x
3	464 PHE			x														x							x
4	465 ARG			x														x	x						x
3	466 ASN			x														x							x
6	467 PRO			x		x	x	x										x							x
4	468 HIS			x				x										x							x
2	469 GLN			x																					x
4	470 ALA			x		x		x																	x
4	471 LEU			x		x	x																		x
2	472 LEU			x		x
4	473 HIS			x		x	x	x
2	475 ALA					x										x
1	476 ASN						x
1	478 PRO						x
4	479 GLU			x		x	x	x
3	480 ASP			x		x		x
1	481 GLU							x
1	482 CYS						x
4	483 VAL			x		x	x	x
3	484 GLY			x		x		x
2	485 GLU	x						x
5	486 GLY	x	x				x	x																		x
3	487 LEU	x	x				x
5	488 ALA	x		x		x	x	x
3	489 CYS			x			x	x
3	490 HIS	x					x	x
2	491 GLN						x	x
1	492 LEU						x
1	493 CYS						x
2	494 ALA						x	x
5	495 ARG			x		x	x	x																	x
3	496 GLY			x			x	x
5	497 HIS			x		x	x	x																	x
2	501 PRO	x																								x
1	503 PRO																									x
2	504 THR	x	x
2	505 GLN	x	x
1	507 VAL																		x
5	508 ASN			x			x	x											x						x
1	509 CYS						x
3	510 SER			x			x																		x
2	513 LEU									x									x
3	514 ARG	x	x																							x
4	515 GLY	x	x																							x				x
4	516 GLN	x	x																							x				x
1	517 GLU																									x
3	523 ARG	x	x		x
1	524 VAL																		x
1	527 GLY		x
5	528 LEU	x	x		x																					x				x
5	529 PRO	x	x		x																					x				x
3	531 GLU				x														x							x
3	532 TYR												x						x							x
1	533 VAL																		x
2	534 ASN												x						x
4	535 ALA								x	x			x						x
4	536 ARG								x	x									x						x
3	537 HIS	x	x										x
4	539 LEU				x				x	x			x
6	540 PRO	x	x		x								x													x				x
2	541 CYS				x																					x
4	542 HIS				x								x													x				x
6	543 PRO	x	x		x								x													x				x
4	544 GLU				x								x													x				x
1	552 VAL																		x
1	554 CYS																		x
1	555 PHE																		x
1	556 GLY																									x
3	557 PRO				x								x													x
3	558 GLU				x								x													x
2	559 ALA				x								x
4	560 ASP								x	x			x						x
2	561 GLN												x						x
2	563 VAL								x	x
2	564 ALA								x	x
2	565 CYS								x	x
2	567 HIS				x																									x
2	569 LYS								x	x
2	571 PRO								x	x
2	572 PRO								x	x
3	573 PHE								x	x			x
1	574 CYS												x
2	575 VAL												x													x
4	576 ALA				x								x													x				x
4	577 ARG				x								x													x				x
2	579 PRO												x													x
1	584 PRO												x
1	585 ASP												x
1	586 LEU												x
1	588 TYR												x
1	589 MET																									x
1	597 GLU								x
2	598 GLU								x	x
1	609 THR												x
1	613 VAL																													x
1	615 LEU																													x
1	624 GLN																													x
